# Supplementary material for: High level of serum complement 3 is a risk factor for vascular stenosis progression in TA patients receiving tocilizumab: a prospective observational study
Source: Arthritis Res Ther. 2023 Aug 2;25:137. doi: 10.1186/s13075-023-03106-7 (PMC10394800; doi:10.1186/s13075-023-03106-7)
Supplement: Supplementary file 3 — Additional file 3: Supplementary Table S5. Summary of published literature on the issue that vascular stenosis progression in TA patients receiving tocilizumab. [file 13075_2023_3106_MOESM3_ESM.xlsx]

## Sheet: Sheet1
Supplementary Table S5. Previously published articles from 1990.1 to 2021.6 revealing vascular stenosis progression in TA who received tocilizumab.
No	Outcomes	Author	Study Types	Number of patients	Age	Duration (years)	Gender	Manefestation of TA	Vascular Types	Vascular Expression	GC dose	Prednisone (Start)	Prednisone (End)	DMARDs Load	Control	Tocilizumab (dose)	Rationale for Tocilizumab	The Effect of Tocilizumab	NIH start	NIH end	ITAS (Start)	ITAS (End)	Follow-up (months)	Disease alleviation	Activity Control Status	Accompanying symptoms	Evidence for AVD	AVD position	Subsequent Processing	Notes	Reliability and Proof	AE	Relapse	Reasons
1	1	Francesco Muratore,et al. Aortic dilatation in a patient with Takayasu arteritis treated with tocilizumab, Ann Rheum Dis 2019;0:1–2.	Case	1	25	>0.08	Female	Symptoms, elevated ESR and CRP	V	CT: wall thickening of the carotid arteries, thoracic descending and infrarenal abdominal aorta and dilatation of the ascending aorta (40mm) ;	60	1 mg/kg/day	5mg.qd	MTX 20mg.qw	/	8 mg/kg/month	FDG uptake of the thoracic and abdominal aorta increased	symptoms remitted and inflammatory markers normalised	>=3	1	/	/	24	1	Yes (Symptoms remitted and inflammatory markers normalised. After 6 months, FDG uptake of the aorta normalised as well)	low-grade fever recurred and inflammatory markers increased	MRA: development of ascending aorta dilation (54 mm) and descending thoracic and infrarenal abdominal aorta stenosis	Ascending aorta dilation; Thoracic aorta and infrarenal stenosis	ascending aorta and proximal hemiarch replacement ; High dose GC + Infliximab, and the disease remain remission	before Tocilizumab, MTX 20mg.qw was used	Very high (CTA and histology)		0	increased dilation
2	1	Kimie Harama, et al. 308. A CASE OF TAKAYASU ARTERITIS WITH PROGRESSION OF VASCULAR LESION DURING ADMINISTRATION OF TOCILIZUMAB.	Abstract	1	40	7	Female	Fever and elevated CRP	IIa	CT: stenotic changes in the aortic arch and the pulmonary artery; Bypass grafting for coronary artery and pulmonary arterioplasty	30	30mg.qd	unkown	None	/	unkown	Diagnosis at 33; At 36 years, disease relapse because of prednisolone tapering, MTX added and disease remission for 4 years; At 40 years, dyspnea was developed, and the stenosis of the pulmonary artery and coronary artery were getting worse, which suggested that TAK was relapsed.	FDG-uptake was not alleviated in the vessels; Vascular stenosis was observed in left pulmonary artery.	2	1	/	/	36	1	Yes (Symptoms remitted and inflammatory marker (ESR) normalised, while the FDG-upatke was high in pulmonary)	/	CTA showed that the stenosis of the left pulmonary artery. FDG- PET also showed higher FDG uptake in left pulmonary artery	left pulmonary artery	High dose GC +MTX + infliximab	Dyspnea	High (PET-CT and CTA)		1	increased SUVmax in pulmonary artery
3*	1	Kavina Shah, et al. 270 REAL LIFE EXPERIENCE OF TOCILIZUMAB FOR TAKAYASU ARTERITIS. Iii158	Abstract	1	30.5	2	Female	chest pain and elevated ESR	/	MRA	20	20mg.qd	1.5mg.qd	MTX and CYC	/	unknown	appearance of claudation	Active disease	>=3	1	5	4	6	1	Yes (Symptoms remitted and inflammatory marker (ESR) normalised.)	/	MRA	unknown	switch to TNF-i		Medium (abasence of imaging exrepssion)		/
4	1	M. Bredemeier, et al. One-year clinical and radiological evolution of a patient with refractory Takayasu’s arteritis under treatment with tocilizumab, Clin Exp Rheumatol 2012; 30 (Suppl. 70): S98-S100.	Case	1	28	6	Female	fever, weakness, arthralgias, weight loss, cervicalgia, hypertension and night sweating, and elevated ESR (135)	I	MRA: bilateral irregularities in the caliber of the subclavian and axillary arteries (with significant stenosis of the right subclavian artery)	30	30mg.qd	30mg.qd	MTX 7.5mg.qw, CYC 1.0g, MMF 3.0g.qd, AZA 200mg.qd, Infleximab 3.5mg/Kg/dose	/	8mg/kg.qm	symptoms of malaise, pain in upper extremities, and arthralgias; elevated ESR (28)	disease activity, quality of life, and disability was observed	>=3	1	/	/	13	1	Yes (Symptoms occurred and inflammatory marker (ESR) normalised. )	emergence of daily episodes of unilat- eral amaurosis followed by vertigo and syncope when performing light over head activities (hanging out clothes), after missed dose of tocilizumab	CTA: duction in the wall thickness and an increase in luminal diameters of the thoracic aorta was observed. However, there was a significant progression of stenosis in the renal arteries, in the right subclavian artery and in the left vertebral artery.	aortic branches	switch to TNF-i	elevation of hepatic transaminases	High (CTA)
5	1	Liebling EJ, Peterson R, Victoria T, et al. Aortic ulceration in a tocilizumab-treated patient with Takayasu arteritis. Ann Rheum Dis Epub ahead of print: [please include Day Month Year]. doi:10.1136/annrheumdis-2018-214191	case	1	16	2	Female	constitutional symptoms, anaemia of chronic inflammation, elevated erythrocyte sedimen- tation rate and C reactive protein levels, and imaging evidence of large vessel vasculitis in the chest and abdomen.	III	CTA: vessel wall thickening, oedema and enhancement of the main pulmonary arteries, abdominal aorta and its branches, as well as luminal narrowing of the superior mesenteric artery		/	/	MMF、 TNF-i	/	8mg/kg.qm	MRA: poor clinical status persisted and new areas of aortic thickening developed.	MRI: clinical and laboratory recovery, however, the mural abnormalities continued to progress and extend on serial imaging.	>=3	1	/	/	13	1	Yes (Symptoms occurred and inflammatory marker (ESR) normalised. )	/	MRA demonstrating a penetrating ulcer and pseudoaneurysm of the abdominal aorta	abdominal aorta	switch to TNF-i		High (MRA)
6	1	Catalina Sanchez-Alvarez, et al. Disease progression of Takayasu arteritis in two patients treated with tocilizumab. Ann Rheum Dis 2018;0:1–2	Case	1	44	1.5	Female	arterial thickening of the aorta and arch branches with multifocal narrowing of the subclavian and common carotid arteries; and elevated ESR (87)， CRP (37.8)	IIa	CTA: thickening of the aorta and arch branches with multifocal narrowing of the subclavian and common carotid arteries		High dose	/	MMF、 TNF-i	/	8mg/kg.qm	A year and a half later the patient experienced worsening upper extremity claudication, paresthesias and jaw discomfort.	Inflammatory markers and symptoms subsequently improved.	>=3	1	/	/	24	1	Yes (Symptoms and Inflammatory markers improved)	/	Imaging demonstrated interval progression of the carotid stenosis and development of aortic root dilation and severe aortic valve regurgitation.	aortic root dilation, and carotid artery stenosis	ascending aorta, proximal hemiarch and aortic root replacement. Plus: CTX + AZA 150mg.qd + Prednisone 5mg.qd	20-year history of seropositive rheumatoid arthritis in clinical remission on adalimumab presented with new-onset right upper extremity claudication.	High (CTA)
7	1	Catalina Sanchez-Alvarez, et al. Disease progression of Takayasu arteritis in two patients treated with tocilizumab. Ann Rheum Dis 2018;0:1–2	case	1	25	>0.08	Female	vision changes, carotidynia and constitutional symptoms; an absent left radial pulse and elevated inflammatory markers.	I	MRA: bilateral carotid artery stenosis and occlusion of left subclavian artery with mural thickening.		High dose	/	AZA	/	8mg/kg.qm	While on azathioprine, carotidynia recurred and inflammatory markers increased	symptoms remitted and inflammatory markers normalised.	>=2	2	/	/	15	0	No (recurrent, transient vision loss.)	recurrent, transient vision loss.	A CT angiogram revealed diffuse and severe narrowing of the right common carotid artery, moderate stenosis of the right vertebral and occlusion of the left common carotid, left vertebral and bilat- eral subclavian arteries.	severe narrowing of the right common carotid artery, moderate stenosis of the right vertebral and occlusion of the left common carotid, left vertebral and bilat- eral subclavian arteries.	ascending aorta to bilateral carotid bypass with transposition of the right vertebral artery.		High (CTA)
8*	1	Yoshikazu nakaoka, et al. Efficacy and safety of tocilizumab in patients with refractory Takayasu arteritis: results from a randomised, double-blind, placebo-controlled, phase 3 trial in Japan (the TAKT study). Ann Rheum Dis 2018;77:348–354.	RCT study	2	31	>0.25	unknown (female 88.9%)	/	/	CTA		High dose	/	unknown	placebo	162mg.qw	Clinical trials, Prednisolone at least 0.2mg/Kg/d, relapse occurred within 3 months	/	>=2 (Kerr)	/	/	/	<12	/	Not sure (44.4% relapsed)	/	CTA showed vascular progression and it was defined as a relapse	unknown	Exit the trial or increase the dose of prednisolone	In the control group, 1/18 case of patients had aggravated vascular damage in angiography	Medium (abasence of imaging exrepssion and criteria, but RCT study provide good credibility)
9*	1	Enrico Tombett, et al. Tocilizumab in Refractory Takayasu’s Arteritis: 7 Patients Followed At a Single Italian Centre. 2012 ACR/ARHP Annual Meeting. ABSTRACT NUMBER: 2368	Abstract	1	24	5.5(1.4 - 8.4)	Female	ESR 34 (range 8.0-76) mm/h	/	/	10	10	8.0(5.0-16.0)mg #	4 ( 1-8) IS, TNF-i	/	unknown	Refractory disease condition	ESR 4.0 (range 2.0-45) mm/h	/	>=1 (3 patients in these 5 patients were active according to NIH)	/	/	17	0	No	/	worsening of at least one vascular lesion	worsening of at least one vascular lesion	4 in 7 patients stopped Tocilizumab	one patient had severe pneumonia, requiring TCZ interruption, another had relapsing upper respiratory infections and a third developed pytiriasis rosea, that subsided after TCZ interruption.	Low (absence of image description)	one pt had severe pneumonia, requiring TCZ interruption, another had relapsing upper respiratory infections and a third developed pytiriasis rosea	0
9*	1	Enrico Tombett, et al. Tocilizumab in Refractory Takayasu’s Arteritis: 7 Patients Followed At a Single Italian Centre. 2012 ACR/ARHP Annual Meeting. ABSTRACT NUMBER: 2368	Abstract	1	23	5.5(1.4 - 8.4)	Female	ESR 34 (range 8.0-76) mm/h	/	/	7.5	7.5	8.0(5.0-16.0)mg #	4 ( 1-8) IS, TNF-i	/	unknown	Refractory disease condition	ESR 4.0 (range 2.0-45) mm/h	/	>=1	/	/	24	1	yes	/	worsening of at least one vascular lesion	worsening of at least one vascular lesion	4 in 7 patients stopped Tocilizumab	one patient had severe pneumonia, requiring TCZ interruption, another had relapsing upper respiratory infections and a third developed pytiriasis rosea, that subsided after TCZ interruption.	Low (absence of image description)		0
9*	1	Enrico Tombett, et al. Tocilizumab in Refractory Takayasu’s Arteritis: 7 Patients Followed At a Single Italian Centre. 2012 ACR/ARHP Annual Meeting. ABSTRACT NUMBER: 2368	Abstract	1	30	5.5(1.4 - 8.4)	Female	ESR 34 (range 8.0-76) mm/h	/	/	15	15	8.0(5.0-16.0)mg #	4 ( 1-8) IS, TNF-i	/	unknown	Refractory disease condition	ESR 4.0 (range 2.0-45) mm/h	/	>=1	/	/	9	0	No	/	worsening of at least one vascular lesion	worsening of at least one vascular lesion	4 in 7 patients stopped Tocilizumab	one patient had severe pneumonia, requiring TCZ interruption, another had relapsing upper respiratory infections and a third developed pytiriasis rosea, that subsided after TCZ interruption.	Low (absence of image description)		1
9*	1	Enrico Tombett, et al. Tocilizumab in Refractory Takayasu’s Arteritis: 7 Patients Followed At a Single Italian Centre. 2012 ACR/ARHP Annual Meeting. ABSTRACT NUMBER: 2368	Abstract	1	27	5.5(1.4 - 8.4)	Female	ESR 34 (range 8.0-76) mm/h	/	/	15	15	8.0(5.0-16.0)mg #	4 ( 1-8) IS, TNF-i	/	unknown	Refractory disease condition	ESR 4.0 (range 2.0-45) mm/h	/	>=1	/	/	10	0	No	/	worsening of at least one vascular lesion	worsening of at least one vascular lesion	4 in 7 patients stopped Tocilizumab	one patient had severe pneumonia, requiring TCZ interruption, another had relapsing upper respiratory infections and a third developed pytiriasis rosea, that subsided after TCZ interruption.	Low (absence of image description)		1
9*	1	Enrico Tombett, et al. Tocilizumab in Refractory Takayasu’s Arteritis: 7 Patients Followed At a Single Italian Centre. 2012 ACR/ARHP Annual Meeting. ABSTRACT NUMBER: 2368	Abstract	1	19	5.5(1.4 - 8.4)	Female	ESR 34 (range 8.0-76) mm/h	/	/	5	5	8.0(5.0-16.0)mg #	4 ( 1-8) IS, TNF-i	/	unknown	Refractory disease condition	ESR 4.0 (range 2.0-45) mm/h	/	>=1	/	/	14	0	No	/	worsening of at least one vascular lesion	worsening of at least one vascular lesion	4 in 7 patients stopped Tocilizumab	one patient had severe pneumonia, requiring TCZ interruption, another had relapsing upper respiratory infections and a third developed pytiriasis rosea, that subsided after TCZ interruption.	Low (absence of image description)		0
10	1	Arsene Mekinian, et al. Efficacy of tocilizumab in Takayasu arteritis: Multicenter retrospective study of 46 patients. Journal of Autoimmunity. (2018) 1-6	Multi-center retrospective study	3	43(29-54)	/	76% Female	vascular signs included vascular bruit (n=32; 70%), limb claudications (upper n = 11; 24% and lower n = 3; 6.5%), carotidodynia (n = 11; 24%), vascular cerebral attack (n = 3; 6.5%), and acute coronary syndrome (n = 1; 2%).	/	/	15	15(8-19)	5(4.5-9)mg.qd	3 (25%)	/	8mg/kg.qm (mainly)	/	/	3(2-3)	0(0-1)	/	/	18	1	Yes(NIH score decrease to 0 at 6 months)	/					Low (absence of image description)
12	1	Theodoros Xenitidis, et al. Sustained inflammation of the aortic wall despite tocilizumab treatment in two cases of Takayasu arteritis. Rheumatology 2013;52:1729-1731	Case	1	45	12	Female	cephalgia, limb claudication and hypertension. (ESR 88mm/h, CRP 3.6mg/dl almost)	IIb?	relapsing thoracic and abdominal aortitis	10	10mg	10mg.qd (prednisolone)	MTX、AZA、Renal artery PTA、CYC、TNF-i	/	8mg/kg.qm	New stenosis: right common carotid artery	decreased disease activity	>=2	1	/	/	9	1	Yes (Inflammatory markers, BVAS, and DEI.Tak decreased)		Increased vascular thickening in thoracic aorta, and vascualr dissection	thoracic aorta
13	1	Theodoros Xenitidis, et al. Sustained inflammation of the aortic wall despite tocilizumab treatment in two cases of Takayasu arteritis. Rheumatology 2013;52:1729-1731	Case	1	21	2	Female	abdominal pain, diarrhoea and high-activity serological markers. (about ESR 12mm/h, CRP 2.7mg/dl )	IV	stenotic changes in the abdominal aorta, including the left renal artery, coeliac trunk and superior mesenteric artery.	0	0	0	CYC、infliximab、MTX	/	8mg/kg.qm	insufficient response to CYC and infliximab	decreased disease activity	>=2	1	/	/	5	1	Yes (Inflammatory markers, BVAS, and DEI.Tak decreased)		Increased vascular thickening in thoracic aorta	thoracic aorta
		Notes: literatures were searched in the pubmed and google scholar from 1990.1 to 2021.6.
